# Supplementary material for: Gut Microbiome: The Interplay of an “Invisible Organ” with Herbal Medicine and Its Derived Compounds in Chronic Metabolic Disorders
Source: Int J Environ Res Public Health. 2022 Oct 11;19(20):13076. doi: 10.3390/ijerph192013076 (PMC9603471; doi:10.3390/ijerph192013076)
Supplement: Supplementary file 1 [file ijerph-19-13076-s001.zip]

Archive with 1 entries (1 files):
- ijerph-1898214-supplementary.pdf
